# Supplementary material for: Iminosugar-Based Nicotinamide Phosphoribosyltransferase (NAMPT) Inhibitors as Potential Anti-Pancreatic Cancer Agents
Source: Pharmaceutics. 2023 May 11;15(5):1472. doi: 10.3390/pharmaceutics15051472 (PMC10222582; doi:10.3390/pharmaceutics15051472)
Supplement: Supplementary file 1 [file pharmaceutics-15-01472-s001.zip]

Archive with 1 entries (1 files):
- pharmaceutics-2319585-supplementary.pdf
